# Supplementary material for: Acute Moderate-Dose β-Alanine Improves Exercise Efficiency via Bicarbonate-Related Mechanisms During a Cycling Time Trial
Source: Sports (Basel). 2026 Jun 20;14(6):252. doi: 10.3390/sports14060252 (PMC13306792; doi:10.3390/sports14060252)
Supplement: Supplementary file 1 [file sports-14-00252-s001.zip]

Archive with 1 entries (1 files):
- sports-4323801-supplementary.pdf
